# Supplementary material for: Reduction of Major Adverse Cardiovascular Events (MACE) after Bariatric Surgery in Patients with Obesity and Cardiovascular Diseases: A Systematic Review and Meta-Analysis
Source: Nutrients. 2021 Oct 12;13(10):3568. doi: 10.3390/nu13103568 (PMC8537443; doi:10.3390/nu13103568)
Supplement: Supplementary file 1 [file nutrients-13-03568-s001.zip]

Archive with 1 entries (1 files):
- nutrients-1393225-supplementary.pdf
